# Supplementary material for: The Generation of Dual-Targeting Fusion Protein PD-L1/CD47 for the Inhibition of Triple-Negative Breast Cancer
Source: Biomedicines. 2022 Jul 30;10(8):1843. doi: 10.3390/biomedicines10081843 (PMC9405206; doi:10.3390/biomedicines10081843)
Supplement: Supplementary file 1 [file biomedicines-10-01843-s001.zip]

Archive with 1 entries (1 files):
- biomedicines-1807126-supplementary.pdf
